# Supplementary material for: Exploring Multi-Pathology Brain Segmentation: From Volume-Based to Component-Based Deep Learning Analysis
Source: J Imaging. 2024 Dec 31;11(1):6. doi: 10.3390/jimaging11010006 (PMC11766070; doi:10.3390/jimaging11010006)
Supplement: Supplementary file 1 [file jimaging-11-00006-s001.zip]

Archive with 1 entries (1 files):
- jimaging-3390610-supplementary.pdf
